# Supplementary material for: Transcriptome analysis defines myocardium gene signatures in children with ToF and ASD and reveals disease-specific molecular reprogramming in response to surgery with cardiopulmonary bypass
Source: J Transl Med. 2020 Jan 10;18:21. doi: 10.1186/s12967-020-02210-5 (PMC6954611; doi:10.1186/s12967-020-02210-5)
Supplement: Supplementary file 1 — Additional file 1: Table S1. Differentially expressed probe sets in TOF vs ASD right atrial samples. [file 12967_2020_2210_MOESM1_ESM.xlsx]

## Sheet: Sheet1
Table S1 - Differentially expressed probe sets in TOF vs ASD right atrial samples
Probe Set Ida	Gene Symbolb	Gene Titlec	FCd	P valuee
204419_x_at	HBG1 /// HBG2	hemoglobin, gamma A /// hemoglobin, gamma G	6.89255	0.00869565
204848_x_at	HBG1 /// HBG2	hemoglobin, gamma A /// hemoglobin, gamma G	5.30143	0.0165217
229947_at	PI15	peptidase inhibitor 15	4.7092	0.0126087
227404_s_at	EGR1	early growth response 1	4.57476	0.0213043
209189_at	FOS	FBJ murine osteosarcoma viral oncogene homolog	4.02815	0.0243478
213515_x_at	HBG1 /// HBG2	hemoglobin, gamma A /// hemoglobin, gamma G	3.91133	0.0217391
212670_at	ELN	elastin	3.87754	0.0191304
1555778_a_at	POSTN	periostin, osteoblast specific factor	3.62454	0.00826087
229357_at	ADAMTS5	ADAM metallopeptidase with thrombospondin type 1 motif, 5	3.57426	0.036087
202311_s_at	COL1A1	collagen, type I, alpha 1	3.54604	0.0121739
235368_at	ADAMTS5	ADAM metallopeptidase with thrombospondin type 1 motif, 5	3.31695	0.0282609
219935_at	ADAMTS5	ADAM metallopeptidase with thrombospondin type 1 motif, 5	3.14661	0.0221739
227949_at	PHACTR3	phosphatase and actin regulator 3	3.07247	0.0269565
202404_s_at	COL1A2	collagen, type I, alpha 2	2.81207	0.0073913
226311_at	ADAMTS2	ADAM metallopeptidase with thrombospondin type 1 motif, 2	2.80569	0.0156522
230077_at	LOC220729 /// SDHA /// SDHAP1 /// SDHAP2	succinate dehydrogenase complex, subunit A, flavoprotein (Fp) pseudogene 1	2.80547	0.0247826
212489_at	COL5A1	collagen, type V, alpha 1	2.7239	0.0130435
215646_s_at	VCAN	versican	2.6841	0.016087
226517_at	BCAT1	branched chain amino-acid transaminase 1, cytosolic	2.66676	0.02
221730_at	COL5A2	collagen, type V, alpha 2	2.6014	0.0117391
213872_at	---	---	2.59206	0.0317391
223614_at	MMP16	matrix metallopeptidase 16 (membrane-inserted)	2.46649	0.00347826
242127_at	---	---	2.34304	0.0386957
202007_at	NID1	nidogen 1	2.31009	0.00608696
221729_at	COL5A2	collagen, type V, alpha 2	2.28615	0.0169565
229779_at	COL4A4	collagen, type IV, alpha 4	2.27766	0.0152174
203645_s_at	CD163	CD163 molecule	2.24711	0.0304348
214602_at	COL4A4	collagen, type IV, alpha 4	2.23417	0.0204348
1556069_s_at	HIF3A	hypoxia inducible factor 3, alpha subunit	2.20596	0.0334783
211981_at	COL4A1	collagen, type IV, alpha 1	2.19693	0.0147826
217504_at	ABCA6	ATP-binding cassette, sub-family A (ABC1), member 6	2.18655	0.00913043
201309_x_at	NREP	neuronal regeneration related protein	2.127	0.0278261
201110_s_at	THBS1	thrombospondin 1	2.12404	0.0378261
205116_at	LAMA2	laminin, alpha 2	2.11007	0.0104348
212488_at	COL5A1	collagen, type V, alpha 1	2.10449	0.0273913
1565886_at	---	---	2.104	0.0234783
202081_at	IER2	immediate early response 2	2.10239	0.0286957
1555318_at	HIF3A	hypoxia inducible factor 3, alpha subunit	2.08123	0.023913
213519_s_at	LAMA2	laminin, alpha 2	2.06427	0.00304348
203574_at	NFIL3	nuclear factor, interleukin 3 regulated	2.05579	0.00173913
202310_s_at	COL1A1	collagen, type I, alpha 1	2.03677	0.0173913
241749_at	MURC	muscle-related coiled-coil protein	0.507578	0.0308696
217996_at	PHLDA1	pleckstrin homology-like domain, family A, member 1	0.50338	0.0321739
205251_at	PER2	period circadian clock 2	0.497712	0.000869565
229839_at	SCARA5	scavenger receptor class A, member 5 (putative)	0.48995	0.00565217
201497_x_at	MYH11	myosin, heavy chain 11, smooth muscle	0.489167	0.0178261
225516_at	SLC7A2	solute carrier family 7 (cationic amino acid transporter, y+ system), member 2	0.477029	0.00956522
207961_x_at	MYH11	myosin, heavy chain 11, smooth muscle	0.469275	0.0143478
223467_at	RASD1	RAS, dexamethasone-induced 1	0.467088	0.0226087
223253_at	EPDR1	ependymin related 1	0.466325	0.0252174
223623_at	C2orf40	chromosome 2 open reading frame 40	0.465831	0.0186957
201843_s_at	EFEMP1	EGF containing fibulin-like extracellular matrix protein 1	0.465197	0.0343478
212354_at	SULF1	sulfatase 1	0.463333	0.033913
219140_s_at	RBP4	retinol binding protein 4, plasma	0.454218	0.026087
203571_s_at	ADIRF	adipogenesis regulatory factor	0.448306	0.0108696
226197_at	AR	androgen receptor	0.444796	0.00217391
230577_at	LINC00844	long intergenic non-protein coding RNA 844	0.43853	0.00434783
209392_at	ENPP2	ectonucleotide pyrophosphatase/phosphodiesterase 2	0.425256	0.00391304
225241_at	CCDC80	coiled-coil domain containing 80	0.42524	0.0347826
219700_at	PLXDC1	plexin domain containing 1	0.417421	0.00695652
212353_at	SULF1	sulfatase 1	0.417055	0.03
211538_s_at	HSPA2	heat shock 70kDa protein 2	0.409549	0.0182609
221530_s_at	BHLHE41	basic helix-loop-helix family, member e41	0.402855	0.00478261
203186_s_at	S100A4	S100 calcium binding protein A4	0.400317	0.0230435
200636_s_at	PTPRF	protein tyrosine phosphatase, receptor type, F	0.395188	0.0265217
217997_at	PHLDA1	pleckstrin homology-like domain, family A, member 1	0.387863	0.0195652
226558_at	LOC389834 /// MAFIP /// TEKT4P2	ankyrin repeat domain 57 pseudogene /// MAFF interacting protein (pseudogene) /// tektin 4 pseudogene 2	0.378893	0.0113043
203786_s_at	TPD52L1	tumor protein D52-like 1	0.372196	0.000434783
203074_at	ANXA8 /// ANXA8L1	annexin A8 /// annexin A8-like 1	0.363396	0.0382609
226192_at	AR	androgen receptor	0.358483	0.0026087
227061_at	LINC01279	long intergenic non-protein coding RNA 1279	0.348505	0.013913
228621_at	HFE2	hemochromatosis type 2 (juvenile)	0.329123	0.0365217
203854_at	CFI	complement factor I	0.325245	0.0356522
223529_at	SYT4	synaptotagmin IV	0.320234	0.0291304
206697_s_at	HP	haptoglobin	0.303374	0.0326087
202357_s_at	CFB	complement factor B	0.297581	0.0352174
225894_at	SYNPO2	synaptopodin 2	0.29055	0.00521739
204483_at	ENO3	enolase 3 (beta, muscle)	0.276651	0.0369565
227318_at	TMEM178B	transmembrane protein 178B	0.265976	0.0134783
209763_at	CHRDL1	chordin-like 1	0.261916	0.00130435
203021_at	SLPI	secretory leukocyte peptidase inhibitor	0.254139	0.0208696
206895_at	PPP1R3A	protein phosphatase 1, regulatory subunit 3A	0.250546	0.0295652
226856_at	MUSTN1 /// TMEM110 /// TMEM110-MUSTN1	musculoskeletal, embryonic nuclear protein 1 /// transmembrane protein 110 /// TMEM110-MUSTN1 readthrough	0.241598	0.01
204260_at	CHGB	chromogranin B (secretogranin 1)	0.209482	0.00782609
219106_s_at	KLHL41	kelch-like family member 41	0.204736	0.00652174
205589_at	MYL3	myosin, light chain 3, alkali; ventricular, skeletal, slow	0.185496	0.0373913
219728_at	MYOT	myotilin	0.154713	0.0330435
205054_at	NEB	nebulin	0.126054	0.0313043
203872_at	ACTA1	actin, alpha 1, skeletal muscle	0.104601	0.0256522
a Affymetrix Probe Set identifier
b Gene Symbol associated with the probe set identifier. --- indicates no gene symbol.
c Name of the corresponding gene
d FC (Fold change) was calculated by dividing the mean expression value of the ASD samples by the mean expression value of the ToF samples for a given probe set.
Fold change greater than 2 or smaller than 0.5 are considered significant. Table is sorted by decreasing order of FC.
e P value measures the statistical significance of the difference between the ASD and TOF groups for a given probe set. The reported p values passed the Benjamini-Hochberg
procedure for controlling the false discovery rate at a significance level of 0.05.
