# Supplementary material for: Transcriptome analysis defines myocardium gene signatures in children with ToF and ASD and reveals disease-specific molecular reprogramming in response to surgery with cardiopulmonary bypass
Source: J Transl Med. 2020 Jan 10;18:21. doi: 10.1186/s12967-020-02210-5 (PMC6954611; doi:10.1186/s12967-020-02210-5)
Supplement: Supplementary file 3 — Additional file 3: Table S2. Differentially expressed probe sets in Post-CPB vs Pre-CPB right atrial samples from ToF patients. [file 12967_2020_2210_MOESM3_ESM.xlsx]

## Sheet: Sheet1
Table S2. Differentially expressed probe sets in Post vs Pre right atrial samples from ToF patients
Probe Set Ida	Gene Symbolb	Gene Titlec	FCd	P valuee
202672_s_at	ATF3	activating transcription factor 3	35.8749	0.00111197
206115_at	EGR3	early growth response 3	27.1283	0.00170718
242836_at	---	---	24.9906	0.000945193
216248_s_at	NR4A2	nuclear receptor subfamily 4, group A, member 2	24.9495	0.00150934
227697_at	SOCS3	suppressor of cytokine signaling 3	23.0372	0.000283902
204622_x_at	NR4A2	nuclear receptor subfamily 4, group A, member 2	20.7675	0.00110669
202859_x_at	CXCL8	chemokine (C-X-C motif) ligand 8	19.6725	0.00290109
209959_at	NR4A3	nuclear receptor subfamily 4, group A, member 3	19.6388	0.00390625
205207_at	IL6	interleukin 6	18.752	0.00390625
202768_at	FOSB	FBJ murine osteosarcoma viral oncogene homolog B	14.9465	0.00169587
217546_at	MT1M	metallothionein 1M	14.3404	0.00195312
204621_s_at	NR4A2	nuclear receptor subfamily 4, group A, member 2	13.378	0.000881698
202499_s_at	SLC2A3	solute carrier family 2 (facilitated glucose transporter), member 3	12.6524	0.00064938
204748_at	PTGS2	prostaglandin-endoperoxide synthase 2 (prostaglandin G/H synthase and cyclooxygenase)	12.2931	0.00217836
36711_at	MAFF	v-maf avian musculoaponeurotic fibrosarcoma oncogene homolog F	12.1451	0.000720291
224917_at	MIR21 /// VMP1	microRNA 21 /// vacuole membrane protein 1	11.445	0.00458098
243296_at	NAMPT	nicotinamide phosphoribosyltransferase	10.7323	0.000426813
216598_s_at	CCL2	chemokine (C-C motif) ligand 2	10.4138	0.00342366
202531_at	IRF1	interferon regulatory factor 1	10.3877	0.00404383
222088_s_at	SLC2A14 /// SLC2A3	solute carrier family 2 (facilitated glucose transporter), member 14 /// solute carrier family 2 (facilitated glucose transporter), member 3	10.3782	0.00190265
201473_at	JUNB	jun B proto-oncogene	10.3725	0.000659755
1557285_at	AREG	amphiregulin	10.1022	0.00195312
205249_at	EGR2	early growth response 2	9.80777	0.00224028
208078_s_at	SIK1	salt-inducible kinase 1	9.61371	6.56826e-05
212732_at	MEG3	maternally expressed 3 (non-protein coding)	9.37653	0.00195312
209774_x_at	CXCL2	chemokine (C-X-C motif) ligand 2	9.30285	0.000116848
206359_at	SOCS3	suppressor of cytokine signaling 3	9.28004	0.0023643
205193_at	MAFF	v-maf avian musculoaponeurotic fibrosarcoma oncogene homolog F	9.2197	0.00332957
227404_s_at	EGR1	early growth response 1	8.81857	0.000105268
1552731_at	ABRA	actin-binding Rho activating protein	8.55592	0.00454414
235086_at	THBS1	thrombospondin 1	7.90587	0.00241286
201693_s_at	EGR1	early growth response 1	7.8638	0.000161779
202340_x_at	NR4A1	nuclear receptor subfamily 4, group A, member 1	6.56828	7.68369e-05
200664_s_at	DNAJB1	DnaJ (Hsp40) homolog, subfamily B, member 1	6.55529	0.00390625
222486_s_at	ADAMTS1	ADAM metallopeptidase with thrombospondin type 1 motif, 1	6.51261	0.000162002
223217_s_at	NFKBIZ	nuclear factor of kappa light polypeptide gene enhancer in B-cells inhibitor, zeta	6.33313	0.00195312
205239_at	AREG	amphiregulin	6.25241	0.00390625
221031_s_at	APOLD1	apolipoprotein L domain containing 1	6.25115	0.000150057
236685_at	---	---	6.23709	0.000498035
202431_s_at	MYC	v-myc avian myelocytomatosis viral oncogene homolog	6.18008	0.000297452
209189_at	FOS	FBJ murine osteosarcoma viral oncogene homolog	5.93989	0.00195312
201466_s_at	JUN	jun proto-oncogene	5.9226	0.000158975
221841_s_at	KLF4	Kruppel-like factor 4 (gut)	5.77842	0.000505942
222303_at	---	---	5.65714	0.000362833
223218_s_at	NFKBIZ	nuclear factor of kappa light polypeptide gene enhancer in B-cells inhibitor, zeta	5.63293	0.00105406
225557_at	CSRNP1	cysteine-serine-rich nuclear protein 1	5.63209	3.06074e-05
1564796_at	EMP1	epithelial membrane protein 1	5.62738	0.00390625
201465_s_at	JUN	jun proto-oncogene	5.55622	0.00565487
210764_s_at	CYR61	cysteine-rich, angiogenic inducer, 61	5.5523	8.19039e-05
201694_s_at	EGR1	early growth response 1	5.54934	2.37927e-05
228325_at	SPIDR	scaffolding protein involved in DNA repair	5.46971	0.000621963
209457_at	DUSP5	dual specificity phosphatase 5	5.43856	0.00176895
222162_s_at	ADAMTS1	ADAM metallopeptidase with thrombospondin type 1 motif, 1	5.382	8.32999e-05
227613_at	ZNF331	zinc finger protein 331	5.37795	0.00607379
210170_at	PDLIM3	PDZ and LIM domain 3	5.35481	0.00183517
220266_s_at	KLF4	Kruppel-like factor 4 (gut)	5.32583	0.00195312
209305_s_at	GADD45B	growth arrest and DNA-damage-inducible, beta	5.22023	0.000616515
201289_at	CYR61	cysteine-rich, angiogenic inducer, 61	5.19412	1.57756e-05
202284_s_at	CDKN1A	cyclin-dependent kinase inhibitor 1A (p21, Cip1)	5.15716	0.000650707
223394_at	SERTAD1	SERTA domain containing 1	5.0879	0.0031374
244026_at	---	---	5.07332	0.00144643
201531_at	ZFP36	ZFP36 ring finger protein	5.04549	0.000114131
203888_at	THBD	thrombomodulin	4.93622	0.00309992
204595_s_at	STC1	stanniocalcin 1	4.9341	0.00265689
235592_at	---	---	4.93182	0.00711745
219228_at	ZNF331	zinc finger protein 331	4.90688	0.0025155
209304_x_at	GADD45B	growth arrest and DNA-damage-inducible, beta	4.90329	6.70996e-05
227099_s_at	C11orf96	chromosome 11 open reading frame 96	4.85262	7.84982e-05
200666_s_at	DNAJB1	DnaJ (Hsp40) homolog, subfamily B, member 1	4.80791	0.00622438
239451_at	---	---	4.75849	0.00390625
207574_s_at	GADD45B	growth arrest and DNA-damage-inducible, beta	4.73627	8.69209e-05
225344_at	NCOA7	nuclear receptor coactivator 7	4.72309	0.0001681
201631_s_at	IER3	immediate early response 3	4.67876	0.000502647
203887_s_at	THBD	thrombomodulin	4.63906	0.00110235
240038_at	---	---	4.57678	0.0125825
225612_s_at	B3GNT5	UDP-GlcNAc:betaGal beta-1,3-N-acetylglucosaminyltransferase 5	4.56844	0.011767
204575_s_at	MMP19	matrix metallopeptidase 19	4.55833	0.00585938
202068_s_at	LDLR	low density lipoprotein receptor	4.52381	0.00774719
225262_at	FOSL2	FOS-like antigen 2	4.50283	0.00116049
1552732_at	ABRA	actin-binding Rho activating protein	4.48151	0.00195312
202497_x_at	SLC2A3	solute carrier family 2 (facilitated glucose transporter), member 3	4.46412	0.000855376
214696_at	MIR22 /// MIR22HG	microRNA 22 /// MIR22 host gene (non-protein coding)	4.45766	8.74184e-05
208707_at	EIF5	eukaryotic translation initiation factor 5	4.45227	0.00302093
201170_s_at	BHLHE40	basic helix-loop-helix family, member e40	4.44348	6.89014e-05
200798_x_at	MCL1	myeloid cell leukemia 1	4.40911	0.000597937
1554980_a_at	ATF3	activating transcription factor 3	4.37143	0.00195312
1555847_a_at	LOC284454 /// MIR23A /// MIR24-2	uncharacterized LOC284454 /// microRNA 23a /// microRNA 24-2	4.34106	0.0057512
244447_at	---	---	4.13274	0.000198679
201464_x_at	JUN	jun proto-oncogene	4.093	0.000150021
216834_at	RGS1	regulator of G-protein signaling 1	4.08051	0.00124755
201236_s_at	BTG2	BTG family, member 2	4.07987	0.000106543
202081_at	IER2	immediate early response 2	4.03241	0.000313179
236571_at	---	---	4.02377	0.00125032
202014_at	PPP1R15A	protein phosphatase 1, regulatory subunit 15A	3.99288	0.00303217
203184_at	FBN2	fibrillin 2	3.98689	0.00390625
203394_s_at	HES1	hes family bHLH transcription factor 1	3.98689	0.00181483
204326_x_at	MT1X	metallothionein 1X	3.9859	0.00957389
203574_at	NFIL3	nuclear factor, interleukin 3 regulated	3.91394	0.000422802
208581_x_at	MT1X	metallothionein 1X	3.8288	0.00749614
208893_s_at	DUSP6	dual specificity phosphatase 6	3.76373	0.00195312
1555411_a_at	CCNL1	cyclin L1	3.74018	0.00096303
202917_s_at	S100A8	S100 calcium binding protein A8	3.7386	0.00464792
227062_at	MIR612 /// NEAT1	microRNA 612 /// nuclear paraspeckle assembly transcript 1 (non-protein coding)	3.73095	7.19131e-06
202388_at	RGS2	regulator of G-protein signaling 2	3.65523	0.000130964
235042_at	XIRP1	xin actin-binding repeat containing 1	3.57933	0.00182727
241824_at	RP11-373D23.2	---	3.54313	0.000814613
220046_s_at	CCNL1	cyclin L1	3.526	0.000295067
201235_s_at	BTG2	BTG family, member 2	3.50359	0.00195312
241722_x_at	---	---	3.5024	0.000817438
226140_s_at	OTUD1	OTU deubiquitinase 1	3.48033	0.00283054
201109_s_at	THBS1	thrombospondin 1	3.4644	0.00802572
1556602_at	---	---	3.4415	0.000322312
201110_s_at	THBS1	thrombospondin 1	3.43417	0.000801948
37028_at	PPP1R15A	protein phosphatase 1, regulatory subunit 15A	3.37707	0.00220294
226099_at	ELL2	elongation factor, RNA polymerase II, 2	3.35569	0.00390625
204472_at	GEM	GTP binding protein overexpressed in skeletal muscle	3.35247	0.00691299
242853_at	---	---	3.34468	0.00857902
1566079_at	RPS16P5	ribosomal protein S16 pseudogene 5	3.29432	0.00360055
208891_at	DUSP6	dual specificity phosphatase 6	3.27062	0.0124376
230494_at	SLC20A1	solute carrier family 20 (phosphate transporter), member 1	3.2631	0.00498017
203752_s_at	JUND	jun D proto-oncogene	3.20847	0.00065398
217165_x_at	MT1F	metallothionein 1F	3.19293	0.0123551
211456_x_at	MT1HL1	metallothionein 1H-like 1	3.16202	0.00335748
202393_s_at	KLF10	Kruppel-like factor 10	3.11739	0.000191679
208892_s_at	DUSP6	dual specificity phosphatase 6	3.11416	0.00468193
212185_x_at	MT2A	metallothionein 2A	3.11255	0.00257558
204908_s_at	BCL3 /// MIR8085	B-cell CLL/lymphoma 3 /// microRNA 8085	3.07533	0.000422266
233057_at	HSPB8	heat shock 22kDa protein 8	3.06187	0.00195312
240094_at	---	---	3.05371	0.00390625
202643_s_at	TNFAIP3	tumor necrosis factor, alpha-induced protein 3	3.04313	0.00518128
238988_at	---	---	2.99873	0.00264922
217996_at	PHLDA1	pleckstrin homology-like domain, family A, member 1	2.98019	0.00259257
235419_at	---	---	2.97359	0.00942218
243509_at	---	---	2.97062	0.0104334
206461_x_at	MT1H	metallothionein 1H	2.96592	0.00601767
216336_x_at	MT1E	metallothionein 1E	2.95135	0.0107304
209681_at	SLC19A2	solute carrier family 19 (thiamine transporter), member 2	2.93749	0.00266186
218611_at	IER5	immediate early response 5	2.93178	0.0018536
212859_x_at	MT1E	metallothionein 1E	2.89625	0.00658026
203395_s_at	HES1	hes family bHLH transcription factor 1	2.88306	0.00390625
202146_at	IFRD1	interferon-related developmental regulator 1	2.88036	0.00261193
242809_at	IL1RL1	interleukin 1 receptor-like 1	2.8561	0.00518923
242438_at	ASXL1	additional sex combs like transcriptional regulator 1	2.81655	0.000517682
202147_s_at	IFRD1	interferon-related developmental regulator 1	2.81089	0.00340071
217739_s_at	NAMPT	nicotinamide phosphoribosyltransferase	2.80795	0.00103781
230503_at	---	---	2.7884	0.00529082
208836_at	ATP1B3	ATPase, Na+/K+ transporting, beta 3 polypeptide	2.78368	0.00588059
202581_at	HSPA1A /// HSPA1B	heat shock 70kDa protein 1A /// heat shock 70kDa protein 1B	2.7734	0.0056344
244025_at	ITPRIP	inositol 1,4,5-trisphosphate receptor interacting protein	2.77022	0.00212086
226370_at	KLHL15	kelch-like family member 15	2.7682	0.0063303
228173_at	GNAS	GNAS complex locus	2.72747	0.00195312
201325_s_at	EMP1	epithelial membrane protein 1	2.71575	0.00627652
244804_at	SQSTM1	sequestosome 1	2.70814	0.00378921
239404_at	---	---	2.70632	0.000599908
209383_at	DDIT3	DNA-damage-inducible transcript 3	2.69011	0.00396381
233648_at	---	---	2.64837	0.00411099
202644_s_at	TNFAIP3	tumor necrosis factor, alpha-induced protein 3	2.62144	0.00151868
203821_at	HBEGF	heparin-binding EGF-like growth factor	2.61539	0.0028475
225954_s_at	MIDN	midnolin	2.61127	0.00238954
226345_at	ARL5B	ADP-ribosylation factor-like 5B	2.58746	0.00119216
204745_x_at	MT1G	metallothionein 1G	2.57834	0.0195312
226982_at	ELL2	elongation factor, RNA polymerase II, 2	2.55509	0.00195312
242439_s_at	ASXL1	additional sex combs like transcriptional regulator 1	2.54162	0.00075414
242918_at	NASP /// NASP	Homo sapiens nuclear autoantigenic sperm protein (histone-binding) (NASP), transcript variant 2, mRNA. /// nuclear autoantigenic sperm protein (histone-binding)	2.52264	0.0132196
235094_at	---	---	2.49466	0.0014914
200797_s_at	MCL1	myeloid cell leukemia 1	2.49414	0.000196927
201739_at	SGK1	serum/glucocorticoid regulated kinase 1	2.49372	4.92264e-05
1560622_at	---	---	2.47945	0.00376367
202935_s_at	SOX9	SRY (sex determining region Y)-box 9	2.47914	0.00556451
201324_at	EMP1	epithelial membrane protein 1	2.44461	0.00421902
1560199_x_at	---	---	2.43844	0.00852821
228834_at	---	---	2.42209	0.00628732
229467_at	PCBP2	poly(rC) binding protein 2	2.38407	0.00100012
227337_at	ANKRD37	ankyrin repeat domain 37	2.37983	0.00436449
201328_at	ETS2	v-ets avian erythroblastosis virus E26 oncogene homolog 2	2.37598	0.000514228
219371_s_at	KLF2	Kruppel-like factor 2	2.358	0.00195312
212665_at	TIPARP	TCDD-inducible poly(ADP-ribose) polymerase	2.31048	0.00105083
202241_at	TRIB1	tribbles pseudokinase 1	2.28838	0.00729164
243046_at	---	---	2.28204	0.000331592
209291_at	ID4	inhibitor of DNA binding 4, dominant negative helix-loop-helix protein	2.27059	0.00127343
201041_s_at	DUSP1	dual specificity phosphatase 1	2.26941	0.000187893
242431_at	---	---	2.26585	0.00156005
203643_at	ERF	Ets2 repressor factor	2.25147	0.00230938
212723_at	JMJD6	jumonji domain containing 6	2.2373	0.000671028
217741_s_at	ZFAND5	zinc finger, AN1-type domain 5	2.23623	0.000695414
209967_s_at	CREM	cAMP responsive element modulator	2.21525	0.00490832
225842_at	PHLDA1	pleckstrin homology-like domain, family A, member 1	2.19961	0.0208789
242814_at	SERPINB9	serpin peptidase inhibitor, clade B (ovalbumin), member 9	2.19054	0.00848142
212501_at	CEBPB	CCAAT/enhancer binding protein (C/EBP), beta	2.18972	0.000518766
200800_s_at	HSPA1A /// HSPA1B /// HSPA1L	heat shock 70kDa protein 1A /// heat shock 70kDa protein 1B /// heat shock 70kDa protein 1-like	2.18723	0.00195312
239331_at	---	---	2.18597	0.00987883
242482_at	PRKAR1A	protein kinase, cAMP-dependent, regulatory, type I, alpha	2.18359	0.00142038
212099_at	RHOB	ras homolog family member B	2.18208	0.00195312
213629_x_at	MT1F	metallothionein 1F	2.16194	0.00976562
205436_s_at	H2AFX	H2A histone family, member X	2.15417	0.00686721
231577_s_at	GBP1	guanylate binding protein 1, interferon-inducible	2.14878	0.0273438
212086_x_at	LMNA	lamin A/C	2.14585	0.00195312
240289_at	PDLIM3	PDZ and LIM domain 3	2.14021	0.00134439
213051_at	ZC3HAV1	zinc finger CCCH-type, antiviral 1	2.13876	0.0216593
224692_at	PPP1R15B	protein phosphatase 1, regulatory subunit 15B	2.13183	0.00111493
201703_s_at	PPP1R10	protein phosphatase 1, regulatory subunit 10	2.12692	0.00390625
219382_at	SERTAD3	SERTA domain containing 3	2.10951	0.000379386
223797_at	PRO2852	uncharacterized protein PRO2852	2.10656	0.00408645
228188_at	FOSL2	FOS-like antigen 2	2.09472	0.00496674
209074_s_at	FAM107A	family with sequence similarity 107, member A	2.09469	0.000664071
202814_s_at	HEXIM1	hexamethylene bis-acetamide inducible 1	2.08573	0.00343613
230333_at	---	---	2.08101	0.00552787
203973_s_at	CEBPD	CCAAT/enhancer binding protein (C/EBP), delta	2.07439	8.03037e-05
41386_i_at	KDM6B	lysine (K)-specific demethylase 6B	2.06727	0.00869791
213649_at	SRSF7	serine/arginine-rich splicing factor 7	2.05877	0.00195312
232865_at	AFF4	AF4/FMR2 family, member 4	2.04132	0.00675799
200881_s_at	DNAJA1	DnaJ (Hsp40) homolog, subfamily A, member 1	2.03036	0.0118649
224967_at	UGCG	UDP-glucose ceramide glucosyltransferase	2.00953	0.00138837
204258_at	CHD1	chromodomain helicase DNA binding protein 1	2.00936	0.00228715
232544_at	---	---	2.00814	0.00325344
223679_at	CTNNB1	catenin (cadherin-associated protein), beta 1, 88kDa	2.00414	0.00168468
1558645_at	MIR133A1HG	MIR133A1 host gene (non-protein coding)	2.00375	0.0058415
1566482_at	RP11-305O6.3	---	2.00051	0.0148925
213998_s_at	DDX17	DEAD (Asp-Glu-Ala-Asp) box helicase 17	0.509814	0.00976562
225353_s_at	C1QC	complement component 1, q subcomponent, C chain	0.509122	0.00195312
201280_s_at	DAB2 /// LOC101926921	Dab, mitogen-responsive phosphoprotein, homolog 2 (Drosophila) /// uncharacterized LOC101926921	0.509113	7.12395e-05
1562062_at	---	---	0.508442	0.000415692
1555037_a_at	IDH1	isocitrate dehydrogenase 1 (NADP+), soluble	0.508223	0.00195312
214295_at	KIAA0485	uncharacterized LOC57235	0.505608	0.0064586
238902_at	---	---	0.504799	1.38987e-05
239673_at	---	---	0.502735	0.00116886
223341_s_at	SCOC	short coiled-coil protein	0.499586	0.0371094
241905_at	PIK3C2A	phosphatidylinositol-4-phosphate 3-kinase, catalytic subunit type 2 alpha	0.495101	0.00310635
228071_at	GIMAP7	GTPase, IMAP family member 7	0.491012	0.00401325
226412_at	PNISR	PNN-interacting serine/arginine-rich protein	0.489788	4.42496e-06
204787_at	VSIG4	V-set and immunoglobulin domain containing 4	0.488235	0.00195312
202016_at	MEST	mesoderm specific transcript	0.481645	0.00195312
224356_x_at	MS4A6A	membrane-spanning 4-domains, subfamily A, member 6A	0.480782	0.00195312
224918_x_at	MGST1	microsomal glutathione S-transferase 1	0.479698	0.00195312
1559580_at	LRRC39	leucine rich repeat containing 39	0.479292	0.000629746
243462_s_at	---	---	0.47895	0.0015694
229187_at	LOC283788	FSHD region gene 1 pseudogene	0.477328	0.00744531
217767_at	C3	complement component 3	0.473077	0.00199925
223343_at	MS4A7	membrane-spanning 4-domains, subfamily A, member 7	0.469617	0.00126389
227921_at	---	---	0.465609	0.0006856
233720_at	SORBS2	sorbin and SH3 domain containing 2	0.4634	0.00738676
233364_s_at	AK021804	Homo sapiens cDNA FLJ11742 fis, clone HEMBA1005508.	0.458011	0.000173009
232628_at	---	---	0.453837	0.00096927
232852_at	---	---	0.452744	0.000513527
223280_x_at	MS4A6A	membrane-spanning 4-domains, subfamily A, member 6A	0.451084	0.00195312
206697_s_at	HP	haptoglobin	0.44953	0.00585938
229218_at	COL1A2	collagen, type I, alpha 2	0.443691	0.00195312
231736_x_at	MGST1	microsomal glutathione S-transferase 1	0.436988	0.00195312
202953_at	C1QB	complement component 1, q subcomponent, B chain	0.430904	0.00195312
232113_at	AK021804	Homo sapiens cDNA FLJ11742 fis, clone HEMBA1005508.	0.419574	6.95433e-06
225242_s_at	CCDC80	coiled-coil domain containing 80	0.415705	0.00152199
241762_at	FBXO32	F-box protein 32	0.407524	0.0273438
225241_at	CCDC80	coiled-coil domain containing 80	0.401839	0.00195312
201843_s_at	EFEMP1	EGF containing fibulin-like extracellular matrix protein 1	0.400922	0.00121819
239516_at	---	---	0.400892	0.00010374
227061_at	LINC01279	long intergenic non-protein coding RNA 1279	0.399485	0.000937122
239778_x_at	---	---	0.385636	0.000861255
219607_s_at	MS4A4A	membrane-spanning 4-domains, subfamily A, member 4A	0.376241	0.00187776
235926_at	ANAPC5	anaphase promoting complex subunit 5	0.370209	8.42258e-06
228157_at	ZNF207	zinc finger protein 207	0.367732	7.02679e-05
209348_s_at	MAF	v-maf avian musculoaponeurotic fibrosarcoma oncogene homolog	0.36579	0.00195312
200832_s_at	SCD	stearoyl-CoA desaturase (delta-9-desaturase)	0.342026	0.00390625
239984_at	---	---	0.282878	0.000130769
225191_at	CIRBP	cold inducible RNA binding protein	0.281375	1.90708e-06
228481_at	---	---	0.276376	0.00495802
232458_at	COL3A1	collagen, type III, alpha 1	0.200849	0.00195312
223597_at	ITLN1	intelectin 1 (galactofuranose binding)	0.051703	0.00127593
a Affymetrix Probe Set identifier
b Gene Symbol associated with the probe set identifier. --- indicates no gene symbol.
c Name of the corresponding gene
d FC (Fold change) was calculated by dividing the mean expression value of the Pre-ToF samples by the mean expression value of the Post-ToF samples for a given probe set.
Fold change greater than 2 or smaller than 0.5 are considered significant. Table is sorted by decreasing order of FC.
e P value measures the statistical significance of the difference between the Pre- and the Post-ToF groups for a given probe set. The reported p values passed the Benjamini-Hochberg
procedure for controlling the false discovery rate at a significance level of 0.05.
