# Supplementary material for: Transcriptome analysis defines myocardium gene signatures in children with ToF and ASD and reveals disease-specific molecular reprogramming in response to surgery with cardiopulmonary bypass
Source: J Transl Med. 2020 Jan 10;18:21. doi: 10.1186/s12967-020-02210-5 (PMC6954611; doi:10.1186/s12967-020-02210-5)
Supplement: Supplementary file 4 — Additional file 4: Table S3. Differentially expressed probe sets in Post-CPB vs Pre-CPB right atrial samples from ASD patients. [file 12967_2020_2210_MOESM4_ESM.xlsx]

## Sheet: Sheet1
Table S3. Differentially expressed probe sets in Post vs Pre right atrial samples from ASD patients
Probe Set Ida	Gene Symbolb	Gene Titlec	FCd	P valuee
242836_at	---	---	34.9688	0.00893801
202768_at	FOSB	FBJ murine osteosarcoma viral oncogene homolog B	28.8652	0.00198724
227697_at	SOCS3	suppressor of cytokine signaling 3	24.6746	0.000116278
216248_s_at	NR4A2	nuclear receptor subfamily 4, group A, member 2	22.9327	0.000520466
227404_s_at	EGR1	early growth response 1	20.5566	0.000163414
204622_x_at	NR4A2	nuclear receptor subfamily 4, group A, member 2	18.2543	0.0003542
209189_at	FOS	FBJ murine osteosarcoma viral oncogene homolog	13.9448	0.000135163
202672_s_at	ATF3	activating transcription factor 3	13.4856	0.000497183
206115_at	EGR3	early growth response 3	13.019	0.000509878
204621_s_at	NR4A2	nuclear receptor subfamily 4, group A, member 2	12.8707	0.000458772
201693_s_at	EGR1	early growth response 1	12.0538	0.000461287
209774_x_at	CXCL2	chemokine (C-X-C motif) ligand 2	11.7775	0.00211909
201473_at	JUNB	jun B proto-oncogene	9.45877	0.000322709
243296_at	NAMPT	nicotinamide phosphoribosyltransferase	9.03702	0.000739062
201694_s_at	EGR1	early growth response 1	8.5869	6.97189e-05
202499_s_at	SLC2A3	solute carrier family 2 (facilitated glucose transporter), member 3	8.48838	0.002927
36711_at	MAFF	v-maf avian musculoaponeurotic fibrosarcoma oncogene homolog F	8.4653	5.67972e-05
204748_at	PTGS2	prostaglandin-endoperoxide synthase 2 (prostaglandin G/H synthase and cyclooxygenase)	6.97982	0.00195312
208078_s_at	SIK1	salt-inducible kinase 1	6.73878	2.56437e-05
216598_s_at	CCL2	chemokine (C-C motif) ligand 2	6.27988	0.00164853
217546_at	MT1M	metallothionein 1M	5.94167	0.00487672
205249_at	EGR2	early growth response 2	5.90745	0.00096892
201289_at	CYR61	cysteine-rich, angiogenic inducer, 61	5.54138	0.00195312
202340_x_at	NR4A1	nuclear receptor subfamily 4, group A, member 1	5.31789	6.31187e-06
210764_s_at	CYR61	cysteine-rich, angiogenic inducer, 61	5.27277	0.00392781
202081_at	IER2	immediate early response 2	5.10342	0.000208317
224917_at	MIR21 /// VMP1	microRNA 21 /// vacuole membrane protein 1	5.01974	0.000594342
216834_at	RGS1	regulator of G-protein signaling 1	4.88236	0.000291081
225557_at	CSRNP1	cysteine-serine-rich nuclear protein 1	4.88209	1.05881e-05
209959_at	NR4A3	nuclear receptor subfamily 4, group A, member 3	4.8458	0.000909093
222162_s_at	ADAMTS1	ADAM metallopeptidase with thrombospondin type 1 motif, 1	4.81461	0.00195312
221031_s_at	APOLD1	apolipoprotein L domain containing 1	4.60553	0.000176015
221841_s_at	KLF4	Kruppel-like factor 4 (gut)	4.54324	0.00195312
201466_s_at	JUN	jun proto-oncogene	3.99668	0.000716215
202431_s_at	MYC	v-myc avian myelocytomatosis viral oncogene homolog	3.88072	0.000148402
222486_s_at	ADAMTS1	ADAM metallopeptidase with thrombospondin type 1 motif, 1	3.84498	0.000246591
201531_at	ZFP36	ZFP36 ring finger protein	3.82629	0.000158169
244026_at	---	---	3.82112	0.000888338
201465_s_at	JUN	jun proto-oncogene	3.7662	0.00585938
244447_at	---	---	3.48132	0.00346448
1555847_a_at	LOC284454 /// MIR23A /// MIR24-2	uncharacterized LOC284454 /// microRNA 23a /// microRNA 24-2	3.33067	0.00195312
205193_at	MAFF	v-maf avian musculoaponeurotic fibrosarcoma oncogene homolog F	3.29577	0.000163538
208893_s_at	DUSP6	dual specificity phosphatase 6	3.27332	0.0190028
201464_x_at	JUN	jun proto-oncogene	3.20111	0.00139113
235592_at	---	---	3.17719	0.00583753
209457_at	DUSP5	dual specificity phosphatase 5	3.11836	7.15316e-05
227099_s_at	C11orf96	chromosome 11 open reading frame 96	3.07743	2.27288e-05
209304_x_at	GADD45B	growth arrest and DNA-damage-inducible, beta	3.06863	4.61915e-05
238987_at	B4GALT1	UDP-Gal:betaGlcNAc beta 1,4- galactosyltransferase, polypeptide 1	3.01164	0.000599913
207574_s_at	GADD45B	growth arrest and DNA-damage-inducible, beta	2.94601	0.000114546
236685_at	---	---	2.87672	0.000479584
241722_x_at	---	---	2.85275	0.00171699
214696_at	MIR22 /// MIR22HG	microRNA 22 /// MIR22 host gene (non-protein coding)	2.81644	3.6219e-05
208891_at	DUSP6	dual specificity phosphatase 6	2.76369	0.00195312
202284_s_at	CDKN1A	cyclin-dependent kinase inhibitor 1A (p21, Cip1)	2.72902	0.000718425
236936_at	---	---	2.68499	8.49494e-05
201236_s_at	BTG2	BTG family, member 2	2.68145	0.000191007
225262_at	FOSL2	FOS-like antigen 2	2.66673	0.000151325
209305_s_at	GADD45B	growth arrest and DNA-damage-inducible, beta	2.6129	0.000252709
223218_s_at	NFKBIZ	nuclear factor of kappa light polypeptide gene enhancer in B-cells inhibitor, zeta	2.6012	0.000367493
208892_s_at	DUSP6	dual specificity phosphatase 6	2.58714	0.0067673
223394_at	SERTAD1	SERTA domain containing 1	2.52327	0.00199958
200798_x_at	MCL1	myeloid cell leukemia 1	2.5038	0.00729548
235094_at	---	---	2.48581	0.000416496
219228_at	ZNF331	zinc finger protein 331	2.45153	0.00218061
201631_s_at	IER3	immediate early response 3	2.44158	0.0010854
203574_at	NFIL3	nuclear factor, interleukin 3 regulated	2.43445	0.000527243
201110_s_at	THBS1	thrombospondin 1	2.36989	0.00207537
203887_s_at	THBD	thrombomodulin	2.36366	0.00211221
225344_at	NCOA7	nuclear receptor coactivator 7	2.24841	0.00404131
223217_s_at	NFKBIZ	nuclear factor of kappa light polypeptide gene enhancer in B-cells inhibitor, zeta	2.24263	0.00390625
209074_s_at	FAM107A	family with sequence similarity 107, member A	2.2417	0.000239779
219371_s_at	KLF2	Kruppel-like factor 2	2.22922	0.000652941
203394_s_at	HES1	hes family bHLH transcription factor 1	2.20451	0.00105032
201041_s_at	DUSP1	dual specificity phosphatase 1	2.19039	0.000147941
240038_at	---	---	2.1878	0.00195312
201739_at	SGK1	serum/glucocorticoid regulated kinase 1	2.16422	0.000206696
37028_at	PPP1R15A	protein phosphatase 1, regulatory subunit 15A	2.15804	0.000757579
226982_at	ELL2	elongation factor, RNA polymerase II, 2	2.13737	0.000143634
242482_at	PRKAR1A	protein kinase, cAMP-dependent, regulatory, type I, alpha	2.08113	0.0040933
1555411_a_at	CCNL1	cyclin L1	2.08063	0.000969045
202388_at	RGS2	regulator of G-protein signaling 2	2.07349	0.000553691
212185_x_at	MT2A	metallothionein 2A	2.06099	0.00383551
226099_at	ELL2	elongation factor, RNA polymerase II, 2	2.03855	0.00192753
220046_s_at	CCNL1	cyclin L1	2.03152	0.000589651
239516_at	---	---	0.500974	0.000256295
214433_s_at	SELENBP1	selenium binding protein 1	0.500097	0.0113764
AFFX-DapX-3_at	---	---	0.500097	0.0312933
208131_s_at	PTGIS	prostaglandin I2 (prostacyclin) synthase	0.49722	0.0060661
232628_at	---	---	0.496157	0.0116543
235803_at	---	---	0.495002	0.00097695
209023_s_at	STAG2	stromal antigen 2	0.492541	0.00331972
209387_s_at	TM4SF1	transmembrane 4 L six family member 1	0.489704	0.0055534
205083_at	AOX1	aldehyde oxidase 1	0.489485	0.0115736
239984_at	---	---	0.483952	0.0115697
203934_at	KDR	kinase insert domain receptor (a type III receptor tyrosine kinase)	0.482957	0.0105083
209006_s_at	LOC101928189 /// RSRP1	uncharacterized LOC101928189 /// arginine/serine-rich protein 1	0.479822	0.00195312
244181_at	---	---	0.472366	0.0119583
AFFX-r2-Bs-dap-3_at	---	---	0.468667	0.0208687
221530_s_at	BHLHE41	basic helix-loop-helix family, member e41	0.461433	0.00195312
212177_at	PNISR	PNN-interacting serine/arginine-rich protein	0.458349	0.00169085
201280_s_at	DAB2 /// LOC101926921	Dab, mitogen-responsive phosphoprotein, homolog 2 (Drosophila) /// uncharacterized LOC101926921	0.455574	0.0010086
212344_at	SULF1	sulfatase 1	0.454401	0.0173918
214428_x_at	C4A /// C4B /// C4B_2	complement component 4A (Rodgers blood group) /// complement component 4B (Chido blood group) /// complement component 4B (Chido blood group), copy 2	0.442617	0.0182164
228157_at	ZNF207	zinc finger protein 207	0.428085	0.00115894
225191_at	CIRBP	cold inducible RNA binding protein	0.427248	0.000667176
239673_at	---	---	0.426914	0.000160435
206392_s_at	RARRES1	retinoic acid receptor responder (tazarotene induced) 1	0.426536	0.00248366
201843_s_at	EFEMP1	EGF containing fibulin-like extracellular matrix protein 1	0.420038	0.0208974
243346_at	LMOD3	leiomodin 3 (fetal)	0.410817	0.00976562
212354_at	SULF1	sulfatase 1	0.409542	0.0145951
208451_s_at	C4A /// C4B /// C4B_2	complement component 4A (Rodgers blood group) /// complement component 4B (Chido blood group) /// complement component 4B (Chido blood group), copy 2	0.407657	0.0120933
209348_s_at	MAF	v-maf avian musculoaponeurotic fibrosarcoma oncogene homolog	0.407252	0.00195312
231181_at	---	---	0.405713	0.0128227
225242_s_at	CCDC80	coiled-coil domain containing 80	0.40409	0.00397751
241762_at	FBXO32	F-box protein 32	0.40333	0.00632155
200636_s_at	PTPRF	protein tyrosine phosphatase, receptor type, F	0.387257	0.0182236
212353_at	SULF1	sulfatase 1	0.382092	0.0105935
227061_at	LINC01279	long intergenic non-protein coding RNA 1279	0.374805	0.006555
244455_at	KCNT2	potassium channel, subfamily T, member 2	0.33855	0.017863
217767_at	C3	complement component 3	0.338243	0.00460879
209470_s_at	GPM6A	glycoprotein M6A	0.334759	0.0245917
AFFX-r2-Bs-dap-M_at	---	---	0.321386	0.00976562
203854_at	CFI	complement factor I	0.301755	0.0128741
225241_at	CCDC80	coiled-coil domain containing 80	0.24422	0.00287533
203649_s_at	PLA2G2A	phospholipase A2, group IIA (platelets, synovial fluid)	0.237779	0.018553
203074_at	ANXA8 /// ANXA8L1	annexin A8 /// annexin A8-like 1	0.236508	0.0196039
202357_s_at	CFB	complement factor B	0.228189	0.0162584
222853_at	FLRT3	fibronectin leucine rich transmembrane protein 3	0.21882	0.0256017
232458_at	COL3A1	collagen, type III, alpha 1	0.212236	5.96659e-05
203021_at	SLPI	secretory leukocyte peptidase inhibitor	0.208284	0.00808056
206697_s_at	HP	haptoglobin	0.171815	0.00195312
208470_s_at	HP /// HPR	haptoglobin /// haptoglobin-related protein	0.164842	0.00976562
204885_s_at	MSLN	mesothelin	0.160701	0.0273438
223597_at	ITLN1	intelectin 1 (galactofuranose binding)	0.147347	0.0136719
206007_at	PRG4	proteoglycan 4	0.129049	0.0173547
a Affymetrix Probe Set identifier
b Gene Symbol associated with the probe set identifier. --- indicates no gene symbol.
c Name of the corresponding gene
d FC (Fold change) was calculated by dividing the mean expression value of the Pre-ASD by the mean expression value of the Post-ASD samples for a given probe set.
Fold change greater than 2 or smaller than 0.5 are considered significant. Table is sorted by decreasing order of FC.
e P value measures the statistical significance of the difference between the Pre- and the Post-ASD groups for a given probe set. The reported p values passed the Benjamini-Hochberg
procedure for controlling the false discovery rate at a significance level of 0.05.
